# Supplementary material for: Influence of Crosslink Density on Electrical Performance and Rheological Properties of Crosslinked Polyethylene
Source: Polymers (Basel). 2024 Mar 1;16(5):676. doi: 10.3390/polym16050676 (PMC10934902; doi:10.3390/polym16050676)
Supplement: Supplementary file 1 [file polymers-16-00676-s001.zip]

Archive with 1 entries (1 files):
- polymers-2830564-supplementary.pdf
